# Supplementary material for: Impact of Heat Stress on Meat Quality and Antioxidant Markers in Iberian Pigs
Source: Antioxidants (Basel). 2021 Nov 29;10(12):1911. doi: 10.3390/antiox10121911 (PMC8750345; doi:10.3390/antiox10121911)
Supplement: Supplementary file 1 [file antioxidants-10-01911-s001.zip]

Archive with 1 entries (1 files):
- antioxidants-1454378-supplementary.pdf
